# Supplementary material for: Ex vivo cortical circuits learn to predict and spontaneously replay temporal patterns
Source: Nat Commun. 2025 Apr 4;16:3179. doi: 10.1038/s41467-025-58013-z (PMC11971321; doi:10.1038/s41467-025-58013-z)
Supplement: Supplementary file 4 — Source Data [file 41467_2025_58013_MOESM4_ESM.xlsx]

## Sheet: Info
This excel workbook contains the Source Data for the study "Ex Vivo Cortical Circuits Learn to Predict and Spontaneously Replay Temporal Patterns"
Liu & Buonomano (2025)

## Sheet: Figure 2E
Figure 2E Median Event Time:
Early	Late
116.5	871.4
233.75	665.5
215.2	706.25
75.05	405
24.6	486.85
41.2	477.8
584.8	28.8
144	43
122.9	600.85
27.35	656.8
31.4	616.5
82.8	579.35
203	367.55
63.8	755.05
73.5	341.8
192.7	327.8
46.1	814.8
44.9	559.1
34.8	585.35
31.5	598.7
44	509.95
34.95	455.5
278.25	574.2
63.15	482
55.6	243.3
273.7	341.95
239.4	642.9
306.65	359
502.5	504.3
311.8	288
	379.9
	512.3
	345.45
	332.1
	295.8

## Sheet: Figure 2F
Figure 2F Median Peak Time:
Early	Late
647.1	907.4
851.9	922.4
413.5	746.1
82.9	538.45
570.65	517.45
85.95	573.55
147.3	274
85.1	574.1
86.3	609.75
56.95	667.1
59.5	678.8
59.2	599.5
54.7	565.6
117.25	631.9
114.75	731
516.7	732.4
77.2	798.7
78.6	806.9
70.7	687.9
64.3	683.6
69.4	740
70.05	782.65
445	784.6
101	384.35
95	547.1
510.9	654.35
79.8	694.5
361.85	850.45
81.75	759.5
51.1	282.75
	658
	858.7
	368.5
	387.2
	668.7

## Sheet: Figure 2G
Figure 2G Mean Center of Gravity:
Early	Late
569.1	634.08
516.837	508.1
333.75	596.9
218.144	588.078
282.12	644.18
194.4	665.4
271.6	582.8
503.375	617.208
267.314	688.029
541.786	548.987
532.1	554.08
492.922	700.16
466.671	503.971
288.86	587.457
218.55	615.35
413.743	624.31
242.3	308.4
244.913	566.433
288.92	670.414
176.458	656.8
566.078	593.522
297.644	662.8
238.522	625.06
246	603.04
346.288	607.15
412.843	640.756
151.943	643.743
382.61	661.276
411.35	478.971
334.671	629.03
	590.925
	532.267
	499.033
	426.2
	472.68

## Sheet: Figure 3E
Figure 3E Spontaneous Event Time:
Early	Late
234	391
165	414
76.5	353.5
390	456.5
7	527
178	444
218	319
209.5	570.5
45.5	711
29	681
322	386
136	365
61	458
55	279
62	459.5
475	549
249	353
6	392
36	256.5
155.5	303
107.5	296
1
353
150

## Sheet: Figure 3F
Figure 3F Spontaneous Peak Time:
Early	Late
202	346
64	349
76	622
81	522
15	538
15	525.5
9	542.5
39.5	428
47	697
40.5	935
22.5	234
91	434
23	358
67.5	371
98	568.5
30	50
78	569
27.5	634
16	426
91.5	383.5
35.5	158
18
28
77

## Sheet: Figure 3G
Figure 3G Spontaneous Mean Center of Gravity:
Early	Late
349.087	493.111
218.29	469.444
214.538	490.167
307.947	514.091
104.097	551.4
248.267	544.6
256.87	478.667
313.1	438.25
260.85	533.5
178.25	557
143	303.667
289.372	461.091
175.088	444.905
288.597	429.857
201.667	501.167
212.444	525
290.533	458.5
170.833	487.6
187.19	579.25
239.833	438.5
183.393	442.222
211.12
217.235
260

## Sheet: Figure 4D
Figure 4D Evoked vs Spontaneous Correlation:
Early Evoked vs Early Spontaneous	Early Evoked vs Late Spontaneous	Late Evoked vs Early Spontaneous	Late Evoked vs Late Spontaneous
0.68112	0.404987	-0.0782735	0.103262
0.775783	0.482003	0.769261	0.615053
0.452586	0.000327969	0.0162518	0.579346
0.517842	-0.178025	0.00563404	0.61821
0.414857	0.0132925	0.301435	0.431612
0.693348	-0.0425175	0.0237302	0.501123
0.856987	0.0699822	0.20264	0.455789
0.537589	0.191957	0.163529	0.314693
0.546892	0.3122	0.186522	0.284492
0.507429	-0.0607592	0.294423	0.55023
0.545278	0.0160271	0.0266481	0.558074
0.453657	-0.0257246	0.291125	0.71847
0.59477	-0.0266924	0.522112	0.716883
0.576635	-0.0354044	0.454406	0.453336
0.586416	-0.0629702	-0.0436632	0.640158
0.6474	0.0204013	0.451161	0.374624
0.321846	0.0737644	-0.0057789	0.657289
0.522898	0.148768	0.416745	0.707602
0.473398	-0.0816738	0.366772	0.400625
0.577185	-0.114261	0.550986	0.620955
0.5554	-0.0270399	0.454424	0.783225
0.505778	-0.0252324	-0.097892	0.793172
0.588783	0.034521	0.696295	0.778975
0.45058	-0.0341626	-0.0345997	0.693698
0.764579	0.48116	-0.0600008	0.616522
0.611115	0.514393	0.266149	0.575213
0.713532	-0.105826	0.00982307	0.546415
0.623493	-0.389051	0.17539	0.538039
0.807026	-0.148614	0.148612	0.508801
0.917024	-0.172024	0.218791	0.753288
0.623683	-0.160627	0.303568	0.716348
0.727356	-0.0204149	-0.0164777	0.598023
0.716746	0.260469	0.277845	0.516201
0.731875	-0.217649	0.591158	0.634709
0.626363	-0.149612	0.529651	0.61972
0.753544	-0.204226	-0.0393744	0.623864
0.699348	-0.20091	0.488572	0.561493
0.705336	-0.215965	-0.0408625	0.674152
0.786692	-0.283807	0.42057	0.039404
0.525873	-0.232258	0.294487	0.501759
0.711228	-0.0966845	0.518718	0.826825
0.629264	0.0538997	0.433819	0.111986
0.723332	-0.231926	0.386891	0.641115
0.701338	-0.241525	0.507182	0.752703
0.668391	-0.170262	0.339531	0.593662
0.662888	-0.172396	0.327197	0.712697
0.471624	-0.140532	0.554289	0.711737
0.622542	-0.251627	0.251501	0.404034
0.39745	0.509039	0.423816	0.37262
0.573957	0.506572	0.417801	0.747415
0.47641	-0.00650256	0.366481	0.70669
0.646485	-0.255382	0.398246	0.607699
0.778985	-0.015023	0.346954	0.577975
0.687551	-0.0768539	0.589057	0.680561
0.517186	-0.0190503	0.758014	0.495853
0.512277	0.226522	0.704944	0.573148
0.550295	0.458822	0.262486	0.743635
0.471558	-0.123494	0.722648	0.859461
0.566555	0.00287318	0.186256	0.430234
0.525103	-0.0756138	0.750733	0.763968
0.575295	-0.0416492	0.611928	0.708773
0.650097	-0.0876956	0.638635	0.0714226
0.55254	-0.145231	0.703441	0.532374
0.517828	-0.0748028	-0.120917	0.489721
0.466913	0.00667433	0.366558	0.302607
0.554643	0.252571	-0.0793052	0.456357
0.550166	-0.0909562	-0.107745	0.429542
0.579128	-0.160385	0.122437	0.277976
0.481028	-0.0854514	-0.021569	0.240449
-0.0417545	-0.0789426	0.197974	0.513845
0.255337	-0.00408673	0.207271	0.598329
0.639244	-0.146074	0.36673	0.73202
0.937753	0.324854	0.413768	0.748195
0.859484	0.400995	-0.0428137	0.401317
0.910959	0.0144928	0.338813	0.680136
0.702785	-0.0281144	0.605901	0.309836
0.516221	0.146836	0.590385	0.678778
0.930456	0.0909192	0.000118631	0.664324
0.731233	0.184316	0.515518	0.529886
0.937601	0.289034	-0.0388266	0.633936
0.705939	0.375861	0.356512	0.493984
0.927405	0.0549514	-0.0543733	0.564837
0.875272	0.107295	0.416386	0.561227
0.881663	0.117958	0.279068	0.518849
0.905072	0.0865227	-0.0598989	0.516745
0.809647	0.0983746	0.530734	0.646246
0.879233	0.0712142	-0.0466076	0.610524
0.93094	0.146138	-0.0574989	0.470307
0.967798	0.232574	0.204136	0.5125
0.93538	0.274258	-0.0324639	0.565592
0.955333	0.0765195	0.145985	0.675992
0.808367	0.0371875	0.138671	0.707657
0.181846	0.09118	0.255711	0.639701
0.426809	0.105783	0.312938	0.478556
0.658616	0.171376	-0.0457147	0.573345
0.764106	0.0565393	0.320734	0.487313
0.809514	0.794329	0.653018	0.755528
0.908791	0.825288	0.612672	0.741193
0.883634	0.497089	-0.0471915	0.496883
0.650568	-0.00792285	0.592843	0.695249
0.874447	0.161335	-0.106386	0.0108248
0.808798	0.0360433	0.428312	0.678691
0.887558	0.310233	0.187916	0.127227
0.742207	0.505356	0.514754	0.0828239
0.897393	0.485739	0.417615	0.378444
0.827336	0.144291	-0.54819	0.417195
0.83959	0.0973308	0.576715	0.355241
0.920043	0.145136	-0.465069	0.315928
0.714964	0.0605148	-0.482184	0.436272
0.859894	0.17439	-0.207952	0.149657
0.803236	0.155086	-0.333042	0.343019
0.870857	0.207634	-0.163475	0.539067
0.861928	0.254701	-0.187046	0.494819
0.85298	0.223687	0.00144582	0.11295
0.749194	0.0969646	0.123436	0.320145
0.116147	0.101256	-0.418087	0.180102
0.252452	0.222751	-0.0847377	0.282964
0.78301	0.183209	0.271063	0.314761
0.785406	0.208681	0.236192	0.396449
0.754006	0.228121	-0.395296	0.322287
0.828938	0.645777	0.145106	0.514003
0.752409	0.735619	-0.326277	0.139524
0.332378	0.723288	-0.0564256	0.327774
0.834854	0.293192	-0.227854	0.193303
0.712956	0.371525	0.287917	0.51673
0.810955	0.274465	-0.0331959	0.292491
0.66154	0.538172	-0.589488	0.571486
0.824893	0.606256	0.479619	0.156954
0.794187	0.338458	-0.572305	0.177258
0.764844	0.444673	-0.548726	0.405392
0.785881	0.305041	-0.304824	0.496565
0.426595	0.394861	-0.462261	0.717211
0.780199	0.24982	-0.294868	0.731484
0.757825	0.435116	-0.306983	0.395589
0.806245	0.41192	-0.078558	0.34645
0.769354	0.425598	0.0214579	0.301983
0.705076	0.439575	-0.530909	0.690103
0.77098	0.230948	-0.180985	0.628179
-0.0885886	0.327508	0.199476	0.71888
0.0933043	0.359041	0.191116	0.649514
0.725851	0.476234	-0.499913	0.220085
0.912487	0.429372	0.157697	0.436937
0.813025	0.379058	-0.479439	0.403503
0.774522	0.505907	-0.0464206	0.289752
0.72952	0.370997	-0.359886	0.565479
0.304226	0.401978	0.338394	0.575799
0.881009	0.343658	-0.0523821	0.760737
0.716889	0.188559	0.138066	0.558045
0.865483	0.292559	0.348308	0.630535
0.723505	0.206134	0.1045	0.508046
0.890141	0.370719	0.0380078	0.550023
0.915938	0.444627	0.272095	0.448252
0.879946	0.377906	0.122746	0.403343
0.839947	0.237356	0.346647	0.557937
0.487991	0.204558	0.338096	0.129596
0.844529	0.276487	0.43828	0.575363
0.863991	0.209227	0.474163	0.203637
0.869755	0.274809	0.140039	0.388637
0.848495	0.274987	0.475167	0.128152
0.799809	0.353572	0.781001	0.272447
0.847971	0.278219	0.759874	-0.0130968
0.060775	0.411851	0.157763	0.518432
0.376196	0.205174	0.633652	0.377038
0.554788	0.214919	0.106053	0.277425
0.71503	0.287015	0.444735	0.465311
0.88607	0.263348	0.163446	0.563321
0.823945	0.351713	0.43243	0.571063
0.835767	0.313932	0.384026	0.556224
0.577723	0.56242	0.133879	0.659468
0.861382	0.658139	0.281718	0.463866
0.734983	0.446977	-0.0257331	0.478949
0.871774	0.0283429	-0.0549691	0.214072
0.669578	0.207234	0.129778	0.0952765
0.843659	0.155475	-0.0833272	0.480019
0.761156	0.204024	0.160905	0.0514448
0.78654	0.296584	0.143802	0.640399
0.853835	0.334306	0.229501	0.0800498
0.816186	0.225467	0.27878	0.2096
0.8027	0.137864	-0.0257185	-0.220145
0.814756	0.182194	0.33532	0.0936296
0.870451	0.0685125	0.739347	0.0192168
0.845012	0.184656	0.755684	0.609499
0.871793	0.105085	-0.0503157	0.0746173
0.698683	0.1148	0.628586	0.0371923
-0.0373963	0.157373	-0.139821	0.278548
0.240092	0.327422	0.426807	0.0665858
0.509495	0.133665	0.12209	0.261398
0.754271	0.184316	0.568114	0.216202
0.866178	0.262596	0.389667	0.261107
0.800817	0.233476	-0.265169	0.092086
0.871967	0.205873	0.55284	0.372356
0.713856	0.180116	-0.276324	0.660356
0.837955	0.601834	-0.26954	0.613322
0.734528	0.614263	-0.00612104	0.0220969
0.866585	0.411962	-0.229908	0.507527
0.705175	-0.110451	-0.0378242	0.0763213
0.846981	0.0550859	-0.0572615	0.438037
0.804467	0.014165	0.135205	0.293917
0.842052	0.0233914	0.22762	0.507707
0.866067	0.149826	-0.257108	0.352447
0.725139	0.202785	0.120018	0.624212
0.794946	0.106121	0.505795	0.191071
0.788204	0.0334485	0.47561	0.35987
0.843541	0.0432927	-0.276872	0.346636
0.828584	-0.0601852	0.453324	0.435873
0.862396	0.0331374	-0.278176	0.168937
0.737681	-0.059886	0.238598	0.378583
0.0883989	-0.0861267	-0.0628506	0.342111
0.31331	0.0253484	0.483233	0.211552
0.746364	0.125119	0.232113	0.250752
0.864622	0.0213583	-0.103307	0.493605
0.885794	0.0698622	0.139123	0.720055
0.825855	0.13526	-0.119647	0.726514
0.949624	0.0742895	-0.148006	0.218131
0.854069	0.026078	0.0188471	0.63769
0.525128	0.0170874	-0.0621368	0.128444
0.787016	0.486996	0.0477553	0.640406
0.913958	0.587847	0.0861194	0.594585
0.765439	0.717836	0.259732	0.64723
0.929535	0.458021	0.264193	0.579279
0.913151	0.538423	-0.0988422	0.126654
0.904871	0.431309	0.203362	0.699753
0.928003	0.684696	0.489118	0.206786
0.613516	0.69406	0.484368	0.120522
0.874892	0.464791	-0.0166681	0.458992
0.863551	0.573791	0.447717	0.251565
0.913545	0.457093	-0.124504	0.462447
0.886243	0.571208	0.196123	0.405833
0.864096	0.418849	-0.0859548	0.225618
0.832216	0.594939	0.264447	0.329673
-0.259825	0.559194	0.21617	0.255058
0.0191621	0.58496	-0.228322	0.56646
0.330121	0.632322	0.475553	0.505361
0.768698	0.376741	-0.214703	0.212256
0.93716	0.519635	-0.239667	0.306504
0.924335	0.50024	0.0307927	0.262383
0.768509	0.61073	-0.171707	0.439988
0.653965	0.55074	0.0369852	0.58313
0.603476	0.553217	0.038169	0.468443
0.900564	0.582615	0.154747	0.452237
0.924183	0.353065	0.216063	0.640589
0.79739	0.406587	-0.19453	0.417339
0.878146	0.246771	0.182973	0.693067
0.736331	0.152442	0.518831	0.572305
0.725904	0.279153	0.496956	0.7695
0.862893	0.208702	-0.155429	0.674865
0.840982	0.387155	0.456868	0.811817
0.918745	0.473585	-0.213151	0.7616
0.804212	0.433331	0.283787	0.537375
0.827868	0.233017	0.0406339	0.580766
0.826504	0.24995	0.482672	0.752877
0.844921	0.275744	0.306258	0.742529
0.565597	0.242701	0.098059	0.579253
0.0520788	0.266496	0.379121	0.663463
0.294822	0.264041	-0.00877048	0.398137
0.657116	0.339625	0.00506302	0.69475
0.858976	0.358043	0.185871	0.57825
0.933481	0.268133	-0.085746	0.765813
0.866015	0.199758	0.083405	0.254431
0.940355	0.158062	0.0867654	0.54763
0.873276	0.251624	0.159662	0.412122
0.591123	0.238107	0.191659	0.284404
0.928142	0.298592	-0.00849314	0.19478
0.83875	0.247277	0.321197	0.181017
0.787266	0.783446	0.631905	0.429627
0.959303	0.815273	0.610133	0.106068
0.892329	0.699126	-0.0384716	0.298308
0.887229	0.195953	0.644426	0.286979
0.95609	0.270949	-0.163627	0.0710328
0.745211	0.158525	0.515887	0.12327
0.933	0.464355	0.293964	0.193795
0.876328	0.632966	0.570352	0.343554
0.920559	0.411275	0.497913	0.667991
0.92497	0.30485	-0.277616	0.114376
0.899635	0.242523	0.662225	0.526258
0.808573	0.292311	-0.196006	-0.0299669
0.0793593	0.194096	-0.208426	0.623544
0.294956	0.343735	0.1214	0.56844
0.474267	0.322	-0.113437	0.778212
0.70522	0.351411	0.110255	0.648468
0.827162	0.373321	0.0870074	0.610132
0.757211	0.220469	0.189772	0.409493
0.835046	0.258967	0.290121	0.720074
0.830178	0.236916	-0.169137	0.658325
0.657621	0.354673	0.188778	0.843501
0.769507	0.326301	0.499267	0.698933
0.77286	0.292215	0.464502	0.749413
0.819687	0.417598	-0.165134	0.737092
0.823615	0.74507	0.401318	0.456531
0.760314	0.768927	-0.143492	0.473156
0.790303	0.321963	0.311139	0.752529
0.870647	-0.221038	0.0681692	0.699333
0.710733	-0.0069478	0.532768	0.541172
0.815294	-0.0771575	0.309498	0.473063
0.714742	0.0451854	-0.50903	0.394791
0.762913	0.252499	0.619797	0.658453
0.782268	0.347569	-0.439346	0.689691
0.799528	-0.0323031	-0.463661	0.872311
0.64778	-0.00925316	-0.156392	0.289134
0.320526	-0.0357073	-0.306903	0.661071
0.498631	-0.06811	-0.12455	0.36872
0.861163	-0.0524958	-0.155768	0.476378
0.7642	-0.102636	0.0027572	0.515226
0.779875	-0.0440921	0.1221	0.619033
0.673605	0.0109721	-0.3887	0.533617
0.912934	0.155865	-0.057438	0.372284
0.871139	-0.0934489	0.293401	0.408706
0.503578	-0.0870292	0.25818	0.421121
0.823973	0.020157	-0.370687	0.600304
0.654189	-0.0264937	0.155808	0.664026
0.815762	0.00929634	-0.299651	0.504664
0.628714	-0.0210285	0.0179723	0.692059
0.847765	0.34725	-0.162613	0.461119
0.845209	0.401433	0.34232	0.365711
0.849481	0.359426	0.03893	0.309129
0.547932	0.320471	0.163368	0.306106
0.774962	0.445308	0.334554	0.509767
0.789298	0.377498	0.13994	0.369956
0.866751	0.541653	-0.0113912	0.25658
0.833414	0.700742	0.368956	0.496863
0.798355	0.58063	0.230011	0.523817
0.839584	0.394301	0.487286	0.513535
0.180767	0.463978	0.473679	0.568727
0.308962	0.429814	0.346846	0.502075
0.823198	0.436076	0.356913	0.633379
0.776597	0.443905	0.205983	0.477522
0.734076	0.424715	0.446835	0.668359
0.672102	0.489319	0.703627	0.60454
0.833212	0.495549	0.688962	0.430248
0.778945	0.396379	0.305332	0.503027
0.347526	0.384137	0.393674	0.598821
0.812131	0.288529	0.250591	0.654575
0.685031	0.376227	0.48207	0.610217
0.789647	0.388354	0.344949	0.542384
0.637126	0.425569	0.465915	0.458566
0.810327	0.374331	0.500582	0.453231
0.772499	0.789037	-0.00669062	0.509523
0.774521	0.774376	0.690971	0.722846
0.422708	0.221385	0.15877	0.350512
0.758382	-0.298145	0.134134	0.513634
0.744978	-0.112024	0.401609	0.494812
0.797392	-0.207203	0.211602	0.241754
0.757906	-0.0208497	0.389982	0.378763
0.699795	0.245065	0.37935	0.422627
0.783331	0.374314	0.509522	0.49254
0.214989	-0.165878	0.586841	0.21986
0.450728	-0.126826	0.199221	0.284142
0.53817	-0.155361	0.528422	0.279008
0.558815	-0.163633	0.640121	0.255954
0.709376	-0.130268	0.559425	0.234769
0.631689	-0.159991	0.188791	0.358691
0.677457	-0.103711	0.583032	0.476879
0.633352	-0.0489283	0.199319	0.615662
0.530005	0.118114	0.498912	0.599922
0.672197	-0.161918	0.253077	0.258039
0.59115	-0.171536	0.404941	0.700004
0.68675	-0.0862551	0.469414	0.16076
0.526407	-0.0867599	-0.177228	0.561621
0.678984	-0.0613881	0.363264	0.552752
0.600251	-0.0887144	-0.217055	0.660817
0.657571	0.471992	-0.254723	0.75755
0.765383	0.509739	0.0292139	0.180587
0.646158	0.266205	-0.174555	0.772251
0.6355	0.0426299	0.073599	0.708648
0.694966	0.264066	0.0795761	0.853288
0.67645	0.212688	0.15424	0.703717
0.707942	0.282946	0.208074	0.74473
0.584676	0.4209	-0.196149	0.73465
0.442309	0.492883	0.179676	0.411353
0.65684	0.249456	0.554379	0.370734
0.763402	0.217382	0.549754	0.786668
0.590829	0.237749	-0.135998	0.65851
0.729532	0.170443	0.453676	0.514772
0.62514	0.225638	-0.220718	0.470619
0.783368	0.170222	0.309444	0.727502
0.78549	0.188774	-0.0230244	0.391577
0.613951	0.336647	0.554717	0.675312
0.738648	0.200947	0.345736	0.722093
0.591078	0.197531	-0.0932127	0.338167
0.729704	0.19965	0.366247	0.708361
0.53791	0.270647	-0.0336907	0.226624
0.745141	0.248717	-0.0843713	0.395309
0.691857	0.246191	0.159744	0.112746
0.692928	0.128527	0.0401759	0.152885
0.632019	0.798275	0.199863	0.395097
0.692691	0.812155	0.214108	0.0485914
0.716084	0.400185	0.387807	0.26243
0.791461	-0.153876	0.414615	0.245554
0.761138	-0.00549003	-0.00516077	0.0428107
0.738742	-0.0944089	0.335212	0.110231
0.674734	0.152308	0.582775	0.115384
-0.0433396	0.342266	0.541264	0.285131
0.216899	0.292106	0.0518416	0.494213
0.617557	-0.0077002	0.508932	0.496541
0.890515	-0.0309457	0.00627237	0.0177189
0.958378	-0.00768082	0.305029	0.429675
0.897698	-0.0736822	0.00434482	-0.0673622
0.95269	0.00866508	0.318265	0.658313
0.830561	-0.00853676	0.314545	0.479372
0.564469	0.0497236	-0.519712	0.673215
0.949463	0.10273	0.575957	0.257754
0.830306	0.0397654	-0.501239	0.24819
0.963284	-0.068341	-0.482905	0.0476932
0.792227	-0.049681	-0.235693	-0.0408033
0.969753	0.06642	-0.426654	0.32219
0.917573	0.0417991	-0.265878	0.0372432
0.921394	0.0343948	-0.293014	0.360813
0.949949	0.0923113	-0.0962063	0.349251
0.92843	0.378539	0.0256971	0.0243856
0.904811	0.448841	-0.480329	0.05912
0.942586	0.234439	-0.134972	0.123472
0.93289	0.133758	0.272467	0.291714
0.938238	0.257932	0.247358	0.608964
0.822262	0.172446	-0.482887	0.643729
-0.0253963	0.345067	0.221378	0.140787
0.271964	0.479543	-0.4521	0.322658
0.557286	0.455691	-0.0106037	-0.0106403
0.77894	0.19428	-0.189881	0.562432
0.935208	0.245701	0.38695	0.458561
0.885252	0.244064	0.0164852	0.810614
0.841134	0.233692	-0.33069
0.737075	0.247028	0.551243
0.613776	0.245393	-0.303738
0.915096	0.308229	-0.31218
0.834224	0.343271	-0.0263568
0.927132	0.29101	-0.22973
0.75678	0.220735	-0.0401799
0.901347	0.159141	-0.0499128
0.795186	0.233522	0.118556
0.786368	0.209868	0.205202
0.893363	0.28873	-0.272439
0.831755	0.190464	0.097615
0.857134	0.69359	0.451466
0.904534	0.627604	0.419144
0.885338	0.0238536	-0.253374
0.890894	-0.436064	0.380963
0.674739	-0.23016	-0.266931
0.0968782	-0.306134	0.194631
0.227825	-0.173142	-0.0618165
0.737612	0.139971	0.43804
0.81775	0.340131	0.209316
0.756021	-0.303749	-0.0377936
0.710742	-0.204754	0.145418
0.866431	-0.28217	-0.088189
0.796895	-0.241941	-0.119547
0.371644	-0.274956	0.0625358
0.829477	-0.305038	-0.062217
0.717695	-0.240587	0.100794
0.813028	-0.184381	0.136017
0.692915	0.0373453	0.262808
0.84886	-0.298452	0.269158
0.840448	-0.331376	-0.0736157
0.811697	-0.247734	0.260919
0.829742	-0.256588	0.548309
0.408282	-0.19726	0.54708
0.799226	-0.255369	0.00930029
0.796392	0.479234	0.50925
0.778774	0.431086	-0.120439
0.714076	0.50248	0.298439
0.787312	0.297263	-0.0364244
0.0782526	0.345304	0.377592
0.297928	0.229322	0.305318
0.739045	0.542016	-0.0868169
0.866864	0.71011	0.352398
0.902689	0.492708	-0.0678317
0.845879	0.336637	-0.0683631
0.936659	0.318801	0.131656
0.869951	0.356822	-0.0523246
0.518739	0.321977	0.138747
0.92506	0.398834	0.150693
0.828403	0.429802	0.342876
0.923956	0.478205	0.390223
0.774007	0.440841	-0.0547198
0.936765	0.236104	0.326443
0.900985	0.315307	0.610535
0.890957	0.258624	0.585881
0.921007	0.358495	-0.0308957
0.64915	0.323944	0.587715
0.894081	0.376691	-0.0902797
0.874125	0.412132	0.369329
0.904977	0.244901	-0.0429196
0.864135	0.32614	0.44493
0.835099	0.467732	0.3565
-0.259787	0.478893	-0.121727
0.0447207	0.537377	0.433229
0.355739	0.466796	-0.209396
0.816925	0.611452	-0.222967
0.972182	0.711188	0.0937528
0.949698	0.51336	-0.182425
0.828495	0.488854	0.0139792
0.678164	0.481138	0.0163351
0.605572	0.527933	-0.016449
0.920393	0.479262	0.0535525
0.847663	0.546434	-0.19836
0.944272	0.562663	0.115131
0.789276	0.608315	0.515361
0.918489	0.53769	0.515993
0.806969	0.547397	-0.17494
0.810034	0.484321	0.417119
0.901125	0.453708	-0.286977
0.900539	0.502396	0.394068
0.926074	0.513548	0.218291
0.871565	0.552431	0.65738
0.881675	0.540257	0.419167
0.918186
0.65748
-0.0370866
0.224951
0.584254
0.813078
0.935775
0.87121
0.896685
0.75211
0.55629
0.922678
0.774296
0.931726
0.731536
0.915525
0.854176
0.860943
0.910682
0.769757
0.873511
0.895887
0.935129
0.908525
0.767201
0.143117
0.309345
0.60432
0.769206
0.820149
0.744077
0.886288
0.908091
0.630295
0.808717
0.77883
0.833752
0.74362
0.867348
0.816287
0.828318
0.869472
0.650008
0.83529
0.715545
0.776532
0.788116
0.784227

## Sheet: Figure 5B
Figure 5B Pairwise Correlation:
Untrained	Late Trained
0.796911	0.428522
0.531442	0.703753
0.573494	0.337112
0.706213	0.691286
0.653873	0.42464
0.782374	0.287682
0.826611	0.499652
0.648756	0.709352
0.775842	0.530578
0.689661	0.582585
0.74071	0.403697
0.63895	0.472861
0.720442	0.405956
	0.694009
	0.731482
	0.52306
	0.624672
	0.0341164
	0.564073
	0.783749
	0.776259
	0.702831

## Sheet: Figure 5C
Figure 5C Cross-correlation Peak Lag:
Untrained	Late Trained
-1.15385	-80
-12.5	-69.6429
4.13043	-69.4118
-8.33333	-65.75
-4.5	-53.75
-2.5	-52.1429
-2.35294	-47
1	-36.75
3.33333	-24.5
5.83333	-13
9.28571	-11.6667
16.25	-10
20	-10
	-5
	-3.33333
	5
	12.9167
	-135.25
	20.4167
	-2
	2.5
	18.3333

[truncated: 4 more sheets: Figure 5D, Figure 6C, SFig 1C, SFig 1D]
